# Supplementary material for: Longitudinal Natural History Study of Children and Adults with Rare Solid Tumors: Initial Results for First 200 Participants
Source: Cancer Res Commun. 2023 Dec 6;3(12):2468–82. doi: 10.1158/2767-9764.CRC-23-0247 (PMC10699159; doi:10.1158/2767-9764.CRC-23-0247)
Supplement: Supplementary Tables S1 and S2 — Table S1 shows genes assayed in the TSO500 panel. Table S2 shows the sources of germline data for individual subjects. [file crc-23-0247-s01.xlsx]

## Sheet: Suppl Table 1
Supplemental Table 1: List of TSO500 Genes with Number of Patients Showing Path/LP Variants
TSO500 Gene	# Patients with Path/LP variants found
ABL1	0
ABL2	0
ACVR1	0
ACVR1B	0
AKT1	0
AKT2	0
AKT3	0
ALK	0
ALOX12B	0
ANKRD11	0
ANKRD26	0
APC	2
AR	2
ARAF	0
ARFRP1	0
ARID1A	3
ARID1B	0
ARID2	1
ARID5B	0
ASXL1	0
ASXL2	1
ATM	3
ATR	0
ATRX	6
AURKA	0
AURKB	0
AXIN1	0
AXIN2	0
AXL	0
B2M	0
BAP1	1
BARD1	2
BBC3	0
BCL10	0
BCL2	0
BCL2L1	0
BCL2L11	0
BCL2L2	0
BCL6	0
BCOR	1
BCORL1	2
BCR	0
BIRC3	0
BLM	0
BMPR1A	0
BRAF	2
BRCA1	1
BRCA2	1
BRD4	0
BRIP1	0
BTG1	0
BTK	0
C11orf30	0
CALR	0
CARD11	0
CASP8	0
CBFB	0
CBL	0
CCND1	1
CCND2	0
CCND3	0
CCNE1	0
CD274	0
CD276	0
CD74	0
CD79A	0
CD79B	0
CDC73	0
CDH1	0
CDK12	0
CDK4	0
CDK6	0
CDK8	0
CDKN1A	0
CDKN1B	0
CDKN2A	4
CDKN2B	3
CDKN2C	0
CEBPA	0
CENPA	0
CHD2	0
CHD4	0
CHEK1	0
CHEK2	1
CIC	0
CREBBP	1
CRKL	0
CRLF2	0
CSF1R	0
CSF3R	0
CSNK1A1	1
CTCF	1
CTLA4	0
CTNNA1	0
CTNNB1	6
CUL3	0
CUX1	0
CXCR4	0
CYLD	0
DAXX	2
DCUN1D1	0
DDR2	0
DDX41	0
DHX15	0
DICER1	0
DIS3	0
DNAJB1	0
DNMT1	0
DNMT3A	0
DNMT3B	1
DOT1L	0
E2F3	0
EED	0
EGFL7	0
EGFR	0
EIF1AX	0
EIF4A2	0
EIF4E	0
EML4	0
EP300	1
EPCAM	0
EPHA3	1
EPHA5	0
EPHA7	0
EPHB1	1
ERBB2	0
ERBB3	0
ERBB4	0
ERCC1	1
ERCC2	1
ERCC3	1
ERCC4	0
ERCC5	1
ERG	0
ERRFI1	0
ESR1	0
ETS1	0
ETV1	0
ETV4	0
ETV5	0
ETV6	1
EWSR1	0
EZH2	0
FAM123B	0
FAM175A	0
FAM46C	0
FANCA	0
FANCC	0
FANCD2	0
FANCE	0
FANCF	1
FANCG	0
FANCI	0
FANCL	0
FAS	0
FAT1	1
FBXW7	1
FGF1	0
FGF10	0
FGF14	0
FGF19	0
FGF2	0
FGF23	0
FGF3	0
FGF4	0
FGF5	0
FGF6	0
FGF7	0
FGF8	0
FGF9	0
FGFR1	0
FGFR2	0
FGFR3	0
FGFR4	0
FH	0
FLCN	0
FLI1	0
FLT1	0
FLT3	0
FLT4	0
FOXA1	0
FOXL2	0
FOXO1	0
FOXP1	0
FRS2	0
FUBP1	0
FYN	0
GABRA6	0
GATA1	1
GATA2	0
GATA3	0
GATA4	0
GATA6	0
GEN1	0
GID4	0
GLI1	0
GNA11	0
GNA13	0
GNAQ	0
GNAS	0
GPR124	0
GPS2	2
GREM1	0
GRIN2A	0
GRM3	0
GSK3B	0
H3F3A	0
H3F3B	0
H3F3C	0
HGF	0
HIST1H1C	0
HIST1H2BD	0
HIST1H3A	0
HIST1H3B	0
HIST1H3C	1
HIST1H3D	0
HIST1H3E	1
HIST1H3F	0
HIST1H3G	0
HIST1H3H	0
HIST1H3I	0
HIST1H3J	0
HIST2H3A	0
HIST2H3C	0
HIST2H3D	0
HIST3H3	0
HLA-A	0
HLA-B	0
HLA-C	0
HNF1A	0
HNRNPK	0
HOXB13	0
HRAS	3
HSD3B1	0
HSP90AA1	0
ICOSLG	0
ID3	0
IDH1	0
IDH2	0
IFNGR1	0
IGF1	0
IGF1R	0
IGF2	0
IKBKE	0
IKZF1	0
IL10	0
IL7R	0
INHA	0
INHBA	0
INPP4A	1
INPP4B	0
INSR	0
IRF2	0
IRF4	0
IRS1	0
IRS2	0
JAK1	0
JAK2	0
JAK3	0
JUN	0
KAT6A	1
KDM5A	0
KDM5C	1
KDM6A	0
KDR	0
KEAP1	0
KEL	0
KIF5B	0
KIT	2
KLF4	0
KLHL6	0
KMT2B	0
KMT2C	0
KMT2D	0
KRAS	3
LAMP1	0
LATS1	0
LATS2	0
LMO1	0
LRP1B	0
LYN	0
LZTR1	2
MAGI2	0
MALT1	0
MAP2K1	0
MAP2K2	0
MAP2K4	0
MAP3K1	0
MAP3K13	0
MAP3K14	0
MAP3K4	0
MAPK1	0
MAPK3	0
MAX	0
MCL1	0
MDC1	1
MDM2	0
MDM4	0
MED12	0
MEF2B	0
MEN1	5
MET	0
MGA	0
MITF	0
MLH1	3
MLL	0
MLLT3	0
MPL	0
MRE11A	0
MSH2	1
MSH3	1
MSH6	3
MST1	0
MST1R	0
MTOR	0
MUTYH	3
MYB	0
MYC	1
MYCL1	0
MYCN	0
MYD88	0
MYOD1	0
NAB2	0
NBN	0
NCOA3	1
NCOR1	1
NEGR1	0
NF1	5
NF2	2
NFE2L2	0
NFKBIA	0
NKX2-1	0
NKX3-1	0
NOTCH1	1
NOTCH2	0
NOTCH3	0
NOTCH4	0
NPM1	0
NRAS	1
NRG1	0
NSD1	0
NTRK1	0
NTRK2	0
NTRK3	0
NUP93	0
NUTM1	0
PAK1	0
PAK3	0
PAK7	0
PALB2	0
PARK2	0
PARP1	0
PAX3	0
PAX5	0
PAX7	0
PAX8	0
PBRM1	2
PDCD1	1
PDCD1LG2	0
PDGFRA	0
PDGFRB	0
PDK1	0
PDPK1	0
PGR	0
PHF6	0
PHOX2B	0
PIK3C2B	1
PIK3C2G	0
PIK3C3	0
PIK3CA	3
PIK3CB	0
PIK3CD	0
PIK3CG	0
PIK3R1	0
PIK3R2	0
PIK3R3	0
PIM1	0
PLCG2	0
PLK2	0
PMAIP1	0
PMS1	0
PMS2	0
PNRC1	0
POLD1	0
POLE	1
PPARG	0
PPM1D	0
PPP2R1A	0
PPP2R2A	0
PPP6C	0
PRDM1	0
PREX2	1
PRKAR1A	1
PRKCI	0
PRKDC	1
PRSS8	0
PTCH1	0
PTEN	2
PTPN11	0
PTPRD	0
PTPRS	0
PTPRT	0
QKI	0
RAB35	0
RAC1	0
RAD21	0
RAD50	1
RAD51	1
RAD51B	0
RAD51C	2
RAD51D	0
RAD52	0
RAD54L	0
RAF1	0
RANBP2	0
RARA	0
RASA1	1
RB1	2
RBM10	0
RECQL4	0
REL	0
RET	9
RFWD2	0
RHEB	0
RHOA	0
RICTOR	0
RIT1	0
RNF43	1
ROS1	0
RPS6KA4	0
RPS6KB1	0
RPS6KB2	1
RPTOR	0
RUNX1	0
RUNX1T1	0
RYBP	0
SDHA	5
SDHAF2	0
SDHB	8
SDHC	2
SDHD	1
SETBP1	0
SETD2	2
SF3B1	0
SH2B3	0
SH2D1A	0
SHQ1	0
SLIT2	0
SLX4	0
SMAD2	0
SMAD3	0
SMAD4	2
SMARCA4	2
SMARCB1	1
SMARCD1	0
SMC1A	0
SMC3	1
SMO	0
SNCAIP	0
SOCS1	0
SOX10	0
SOX17	0
SOX2	1
SOX9	0
SPEN	1
SPOP	0
SPTA1	1
SRC	0
SRSF2	0
STAG1	0
STAG2	2
STAT3	1
STAT4	0
STAT5A	0
STAT5B	0
STK11	0
STK40	1
SUFU	0
SUZ12	0
SYK	0
TAF1	0
TBX3	0
TCEB1	0
TCF3	1
TCF7L2	0
TERC	0
TERT	0
TET1	0
TET2	1
TFE3	0
TFRC	0
TGFBR1	0
TGFBR2	0
TMEM127	0
TMPRSS2	0
TNFAIP3	0
TNFRSF14	0
TOP1	0
TOP2A	0
TP53	22
TP63	0
TRAF2	0
TRAF7	0
TSC1	2
TSC2	0
TSHR	0
U2AF1	0
VEGFA	0
VHL	0
VTCN1	0
WISP3	1
WT1	0
XIAP	0
XPO1	0
XRCC2	0
YAP1	0
YES1	0
ZBTB2	0
ZBTB7A	0
ZFHX3	0
ZNF217	0
ZNF703	0
ZRSR2	0
	97
	0.185468

## Sheet: Suppl Table 2
Supplemental Table 2: Source of germline variant data
Subject Code	Tumor Coding	Assay/Data Source	Ordered on NHRST	Path/LP Variants ≥25% VAF	Path/LP Variants <25% VAF
RT00001	ACC	T-N WES	Y	SGPL1//PANK2//XPC//MYOC//CYP11A1
RT00003	ACC	T-N WES	Y	FANCD2//COL25A1//GLIS3//ZBTB7C	ZMYND15//RIN2//LHX3//CANT1//PRR12
RT00004	ACC	AmbryGenetics HNPCC/Lynch (MSH2, EPCAM)	N	MSH2
RT00022	ACC	GeneDx Comprehensive Common Cancer Panel	Y	CFTR
RT00023	ACC	T-N WES	Y	LRP1//INO80//LONP1//GP1BA//ZBTB7C	SPAST//FANCD2//LONRF1//AGRN//PRR12
RT00025	ACC	GeneDx Comprehensive Common Cancer Panel	Y	no path/LP
RT00026	ACC	T-N WES	Y	CSTB//TBC1D22A//ZBTB7C	MYCN//AGRN//FANCD2//BRPF3//DHCR7
RT00036	ACC	Invitae (outside medical record)	N	no path/LP
RT00046	ACC	Invitae Breast and Gyn Cancer Panel	N	CHEK2
RT00050	ACC	GeneDx Custom Panel (BRCA2)	Y	none
RT00063	ACC	GeneDx Custom Panel (48 genes)	Y	no path/LP
RT00065	ACC	T-N WES	N	ATM//SERPINA1//BSCL2//GP1BA
RT00088	ACC	T-N WES	Y	SLC26A2//CHD5//OTOF//XPC//DNAH8	BRPF3//CANT1//ZBTB7C//FANCD2
RT00114	ACC	GeneDx Comprehensive Common Cancer Panel	Y	none
RT00133	ACC	GeneDx Custom Panel (MEN1, MLH1)	Y	none
RT00137	ACC	Invitae Panel 84 Comprehensive Cancer Panel	N	none
RT00162	ACC	GeneDx Multiple Endocrine Neoplasia Syndrome, Type 2 (RET); Myriad	Y	RET//MSH2
RT00183	ACC	Outside medical record	N	APC
RT00194	ACC	MSK-IMPACT; GeneDx Custom Cancer Panel (30 genes)	N	none
RT00007	Chordoma	T-N WES	Y	MGP//ITGB3//STAC2//TPP1
RT00008	Chordoma	GeneDx XomeDx	Y	none
RT00009	Chordoma	Outside medical record	N	RAD51C//ERCC2
RT00013	Chordoma	GeneDx XomeDx	Y	no path/LP
RT00014	Chordoma	GeneDx XomeDx	Y	no path/LP
RT00015	Chordoma	GeneDx XomeDx	Y	NHLRC1//FGD6//SELP//DNAH8//CORIN//SLCO1B1
RT00016	Chordoma	GeneDx XomeDx	Y	no path/LP
RT00018	Chordoma	GeneDx XomeDx	Y	none
RT00019	Chordoma	T-N WES	Y	BAZ2B//LAMB2
RT00057	Fam Memb	GeneDx Targeted Variant Test	Y	none
RT00192	Fam Memb	GeneDx Targeted Variant Test (MSH2, RET)	Y	none
RT00024	GIST	T-N WES	Y	MUTYH//COX8A//TMPRSS15/MCCC1//POLR3B//DYNC2H1//PRKRA
RT00028	GIST	Invitae Targeted Variant Test (NF1); T-N WES	Y	SERPINA1//PRKRA	RNF40
RT00029	GIST	Prevention Genetics Targeted Deletion Test	N	SDHB
RT00031	GIST	NIHCC WT GIST Clinic - Invitae (SDHB)	N	none
RT00033	GIST	Invitae SDHC gene test	N	SDHC
RT00035	GIST	GeneDx Targeted Variant Test (ERCC3); Invitae Multi-Cancer Panel	Y	ERCC3//SDHB
RT00039	GIST	MSKCC IMPACT	N	SDHB
RT00045	GIST	Invitae Colorectal Cancer Panel	N	SDHC
RT00048	GIST	NIHCC WT GIST Clinic	N	SDHB
RT00052	GIST	GeneDx XomeDx	Y	none
RT00056	GIST	Invitae Familial GIST Panel	N	SDHB
RT00060	GIST	GeneDx Custom Panel (SDHA)	Y	SDHA
RT00061	GIST	GeneDx PGL/PCC Cancer Panel	Y	none
RT00062	GIST	GeneDx PGL/PCC Cancer Panel	Y	SDHB
RT00064	GIST	Outside medical record	N	SDHB
RT00077	GIST	Invitae Familial GIST Panel	N	SDHB
RT00079	GIST	GeneDx Custom Panel (SDHA)	Y	SDHA
RT00089	GIST	NIHCC WT GIST Clinic	N	none
RT00095	GIST	GeneDx Custom Panel (14 genes)	Y	no path/LP
RT00102	GIST	NIHCC WT GIST Clinic	N	SDHA
RT00105	GIST	NIHCC WT GIST Clinic	N	SDHB
RT00117	GIST	NIHCC WT GIST Clinic	N	SDHB
RT00143	GIST	Prevention Genetics Targeted Test UGT1A1	N	none
RT00146	GIST	NIHCC WT GIST Clinic (KRAS and BRAF); GeneDx SDHB, SDHC, SDHD	N	none
RT00148	GIST	TEMPUS xT 648 Genes	N	none
RT00150	GIST	GeneDX Variant Test (SDHA R31X); GeneDX Gene (MEN1 Del/Dup); GeneDX XomeDx	N	SDHA
RT00172	GIST	Invitae Multi-Cancer Panel; GeneDx Custom Panel (SDHB)	N	SDHB
RT00182	GIST	T-N WES	Y	LAMA5//UCP3//GLB1//RNF40	PRKRA
RT00058	MTC	GeneDx Custom Panel (49 genes)	Y	no path/LP
RT00098	MTC	GeneDx XomeDx	Y	PMS2
RT00099	MTC	GeneDx Custom Panel (49 genes)	Y	MITF//MUTYH
RT00115	MTC	Outside medical record	N	RET
RT00121	MTC	Ambry MEN2 (RET)	N	none
RT00126	MTC	Prevention Genetics Targeted Test RET	N	RET
RT00128	MTC	GeneDx Custom Panel (49 genes)	Y	none
RT00132	MTC	ARUP Labs	N	RET
RT00171	MTC	T-N WES; Outside medical record	Y	OTOGL//UNC45B//BTD
RT00034	Mut Carr	GeneDx XomeDxPlus	N	SDHC//FLG
RT00044	Mut Carr	NIHCC WT GIST Clinic	N	SDHC
RT00054	Mut Carr	Outside medical record	N	SDHC
RT00069	Mut Carr	Prevention Genetics Targeted Deletion Test	N	SDHB
RT00074	Mut Carr	Outside medical record	N	SDHC
RT00080	Mut Carr	GeneDx Targeted Variant Test (SDHA)	Y	SDHA
RT00081	Mut Carr	GeneDx Targeted Variant Test (SDHA)	Y	SDHA
RT00092	Mut Carr	AmbryGenetics BRCA1/2 with CustomNext-Cancer (76 genes)	N	SDHC
RT00154	Mut Carr	GeneDx Targeted Variant Test (SDHC)	Y	SDHC
RT00168	Mut Carr	GeneDx Targeted Variant Test (SDHC)	Y	SDHC
RT00169	Mut Carr	GeneDx Targeted Variant Test (SDHC)	Y	SDHC
RT00198	Mut Carr	GeneDx Targeted Variant Test (ATM)	Y	ATM
RT00002	NET/NEC	T-N WES	Y	POMT1//WNT10A//COL27A1//TG//EP300//ERCC3
RT00020	NET/NEC	Outside medical record	N	BRCA1
RT00021	NET/NEC	T-N WES	Y	ADA
RT00041	NET/NEC	T-N WES	Y	GCDH//MSR1
RT00068	NET/NEC	GeneDx XomeDx	Y	none
RT00071	NET/NEC	T-N WES	Y	ABCB6//COL7A1//SPAG1//CCN6//LPIN1
RT00072	NET/NEC	Invitae BAP1 gene test	Y	none
RT00090	NET/NEC	Ambry Genetics CustomNext Cancer-Selected Hereditary Cancer Genes (18 genes)	N	none
RT00097	NET/NEC	Ambry Genetics CustomNext Cancer (75 genes)	N	none
RT00108	NET/NEC	GeneDx Comprehensive Common Cancer Panel	Y	no path/LP
RT00118	NET/NEC	GeneDx Multiple Endocrine Neoplasia Syndrome, Type 1 (MEN1)	Y	none
RT00129	NET/NEC	GeneDx Custom Panel (47 genes)	Y	PALB2
RT00011	Other	UAB SMARCB1; UAB NF1	N	none
RT00030	Other	GeneDX WES	Y	no path/LP
RT00038	Other	Invitae Colorectal Cancer Panel	N	MLH1//APC
RT00053	Other	T-N WES	Y	SETBP1//CPA6//ASPM//TFRC//CFTR//WDR73//SMG9//DCAF15//RNF40
RT00082	Other	GeneDx XomeDx	Y	no path/LP
RT00091	Other	GeneDx PGL/PCC Cancer Panel	Y	NF1
RT00101	Other	AmbryGenetics CancerNext-Expanded	N	none
RT00107	Other	GeneDx Targeted Variant Test (MUTYH)	Y	MUTYH
RT00116	Other	Outside medical record	N	RET
RT00166	Other	Invitae PAH Panel; Invitae Sarcoma Panel	N	CFTR
RT00197	Other	Invitae Schwannomatosis Panel	Y	none
